# Supplementary material for: A revision of infrageneric classification in Astelia Banks & Sol. ex R.Br. (Asteliaceae)
Source: PhytoKeys. 2015 Jul 13;(52):105–32. doi: 10.3897/phytokeys.52.4768 (PMC4549886; doi:10.3897/phytokeys.52.4768)
Supplement: XML Treatment for Astelia [file phytokeys.52.4768-treatment1.xml]

<!DOCTYPE tp:taxon-treatment
  PUBLIC "-//TaxonX//DTD Taxonomic Treatment Publishing DTD v0 20100105//EN" "tax-treatment-NSO.dtd">
<tp:taxon-treatment xmlns:tp="http://www.plazi.org/taxpub"><tp:treatment-meta><kwd-group><label>Taxon classification</label><kwd><named-content content-type="kingdom">Plantae</named-content></kwd><kwd><named-content content-type="order">Asparagales</named-content></kwd><kwd><named-content content-type="family">Asteliaceae</named-content></kwd></kwd-group><mixed-citation publication-type="journal"><person-group><name><surname>Birch</surname><given-names>Joanne L.</given-names></name></person-group><article-title>A revision of infrageneric classification in <italic><tp:taxon-name><tp:taxon-name-part taxon-name-part-type="genus">Astelia</tp:taxon-name-part></tp:taxon-name></italic> Banks &amp; Sol. ex R.Br. (<tp:taxon-name><tp:taxon-name-part taxon-name-part-type="family">Asteliaceae</tp:taxon-name-part></tp:taxon-name>)</article-title><source>PhytoKeys</source><day>13</day><month>7</month><year>2015</year><volume>2015</volume><issue>52</issue><fpage>105</fpage><lpage>132</lpage><pub-id pub-id-type="doi">10.3897/phytokeys.52.4768</pub-id></mixed-citation></tp:treatment-meta><tp:nomenclature><tp:taxon-name>
                        <tp:taxon-name-part taxon-name-part-type="genus">Astelia</tp:taxon-name-part>
                    </tp:taxon-name><tp:taxon-authority>Banks &amp; Sol. ex R.Br.</tp:taxon-authority><tp:nomenclature-citation-list><tp:nomenclature-citation><tp:taxon-name><tp:taxon-name-part taxon-name-part-type="genus">Astelia</tp:taxon-name-part></tp:taxon-name><comment> Banks &amp; Sol. ex R.Br., Prodr. 291. 1810. <italic>nomen conservandum</italic> (<xref ref-type="bibr" rid="B14">International Botanical Congress and JH Wiersema 2015</xref>). Type: <italic><tp:taxon-name><tp:taxon-name-part taxon-name-part-type="genus">Astelia</tp:taxon-name-part> <tp:taxon-name-part taxon-name-part-type="species">alpina</tp:taxon-name-part></tp:taxon-name></italic> R.Br.</comment></tp:nomenclature-citation><tp:nomenclature-citation><tp:taxon-name><tp:taxon-name-part taxon-name-part-type="genus">Funckia</tp:taxon-name-part></tp:taxon-name><comment> Willd., Mag. Neuesten Entdeck. Gesammten Naturk. Ges. Naturf. Freunde Berlin 2: 19. 1808, <italic>nomen rejiciendum</italic>. Type: <italic><tp:taxon-name><tp:taxon-name-part taxon-name-part-type="genus">Funckia</tp:taxon-name-part> <tp:taxon-name-part taxon-name-part-type="species">magellanica</tp:taxon-name-part></tp:taxon-name></italic> Willdenow, <italic>nomen illegitimum</italic> (<italic><tp:taxon-name><tp:taxon-name-part taxon-name-part-type="genus">Melanthium</tp:taxon-name-part> <tp:taxon-name-part taxon-name-part-type="species">pumilum</tp:taxon-name-part></tp:taxon-name></italic> G. Forster)</comment></tp:nomenclature-citation><tp:nomenclature-citation><tp:taxon-name><tp:taxon-name-part taxon-name-part-type="genus">Hamelinia</tp:taxon-name-part></tp:taxon-name><comment> A.Rich., Voy. Astrolabe 1: 158. 1832. Type: <italic><tp:taxon-name><tp:taxon-name-part taxon-name-part-type="genus">Hamelinia</tp:taxon-name-part> <tp:taxon-name-part taxon-name-part-type="species">veratroides</tp:taxon-name-part></tp:taxon-name></italic> A.Rich.</comment></tp:nomenclature-citation></tp:nomenclature-citation-list></tp:nomenclature><tp:treatment-sec sec-type="Note"><title>Note.</title><p>Herbaceous perennials, terrestrial or epiphytic, often growing in clusters with three ramets in trigonal arrangement, some species turf-forming, rhizomatous, dioecious or polygamodioecious. Leaves: 3-ranked, linear, ensiform, or subulate; leaves usually keeled, margins erect or revolute; leaf sheath closed, with surface obscured by dense long white hairs; parallel venation, variously incrassate; tomentum composed of scales and lanate wool at base of scale stalk, scales with basal stalk or peltate. Inflorescence: a terminal panicle, sometimes reduced to a few flowers; lateral branches racemes or sub-panicles, subtended by foliaceous or membranous, linear or lanceolate spathes; peduncle tomentum composed of distinct, narrow scales with dense basal wool. Flowers: pedicillate; bracts membranous, linear or spathulate; perianth membranous or fleshy, 6 tepals in 2 series; connate at base into tube of variable length; outer tepals triangular to lanceolate, with three veins, scales present over entire surface; inner tepals linear with one midvein, scales present along midvein only. Staminate flowers: lobes recurved; stamens 6; filaments filamentous, adnate to tepals at base of tepal lobes; anthers elliptic or linear-hastate, dorsifixed and versatile or basifixed and immobile, latrorse; pistillode present, style undifferentiated or distinct; stigma not formed. Pistillate flowers: 6 reduced staminodes present, adnate to base of tepal lobes, filament filamentous, anthers flattened, sterile; ovary superior, uni- or trilocular, placentation parietal from three placentas or axile, with subapical placentas, ovules few to many; style distinct or undifferentiated, stigmas 3. Fruit: berry, stigma typically persistent. Seeds: black, obovoid, ellipsoid, fusiform, or polygonal; testa smooth or sculptured; funicle with mucilaginous funicular hairs poorly or well developed, funicle hairs surrounding the seeds and either adhering to the testa or not.</p><!--PageBreak--></tp:treatment-sec><ref-list><ref id="B14"><mixed-citation xmlns:xlink="http://www.w3.org/1999/xlink" xlink:type="simple"><institution xlink:type="simple">International Botanical Congress and JH Wiersema</institution> (<year>2015</year>) <source>International code of nomenclature for algae, fungi and plants (Melbourne Code); adopted by the Eighteenth International Botanical Congress, Melbourne, Australia, July 2011. Appendices II-VIII. Regnum Vegetabile 157: Appendix 3, 163</source>. <publisher-name>Koeltz Scientific Books</publisher-name>, <publisher-loc>Königstein, Germany</publisher-loc>. </mixed-citation></ref></ref-list></tp:taxon-treatment>
