# Supplementary material for: A revision of infrageneric classification in Astelia Banks & Sol. ex R.Br. (Asteliaceae)
Source: PhytoKeys. 2015 Jul 13;(52):105–32. doi: 10.3897/phytokeys.52.4768 (PMC4549886; doi:10.3897/phytokeys.52.4768)
Supplement: XML Treatment for Astelia sect. Astelia [file phytokeys.52.4768-treatment3.xml]

<!DOCTYPE tp:taxon-treatment
  PUBLIC "-//TaxonX//DTD Taxonomic Treatment Publishing DTD v0 20100105//EN" "tax-treatment-NSO.dtd">
<tp:taxon-treatment xmlns:tp="http://www.plazi.org/taxpub"><tp:treatment-meta><kwd-group><label>Taxon classification</label><kwd><named-content content-type="kingdom">Plantae</named-content></kwd><kwd><named-content content-type="order">Asparagales</named-content></kwd><kwd><named-content content-type="family">Asteliaceae</named-content></kwd></kwd-group><mixed-citation publication-type="journal"><person-group><name><surname>Birch</surname><given-names>Joanne L.</given-names></name></person-group><article-title>A revision of infrageneric classification in <italic><tp:taxon-name><tp:taxon-name-part taxon-name-part-type="genus">Astelia</tp:taxon-name-part></tp:taxon-name></italic> Banks &amp; Sol. ex R.Br. (<tp:taxon-name><tp:taxon-name-part taxon-name-part-type="family">Asteliaceae</tp:taxon-name-part></tp:taxon-name>)</article-title><source>PhytoKeys</source><day>13</day><month>7</month><year>2015</year><volume>2015</volume><issue>52</issue><fpage>105</fpage><lpage>132</lpage><pub-id pub-id-type="doi">10.3897/phytokeys.52.4768</pub-id></mixed-citation></tp:treatment-meta><tp:nomenclature><tp:taxon-name>
                        <tp:taxon-name-part taxon-name-part-type="genus">Astelia</tp:taxon-name-part>
                        <tp:taxon-name-part taxon-name-part-type="infraspecific-rank">sect.</tp:taxon-name-part>
                        <tp:taxon-name-part taxon-name-part-type="section">Astelia</tp:taxon-name-part>
                    </tp:taxon-name></tp:nomenclature><tp:treatment-sec sec-type="Note"><title>Note.</title><p>Low, compact, growth form (including cushion or turf forming taxa); leaves, linear, ensiform, or subulate; reduced inflorescences bearing few flowers; staminate flowers with short filaments (0.5–1.6 mm); pistillate flowers with long outer tepals (4.5–7.0 mm); ovary unilocular, long (4.3–8.3 mm); fruit ovoid or oblong; few or many seeds per fruit (&lt; 25), seeds short and narrow (1.1–2.0 × 0.5–1.3 mm).</p></tp:treatment-sec><tp:treatment-sec sec-type="Included taxa and distribution"><title>Included taxa and distribution.</title><p>Australia <tp:taxon-name><tp:taxon-name-part taxon-name-part-type="genus">Astelia</tp:taxon-name-part> <tp:taxon-name-part taxon-name-part-type="species">alpina</tp:taxon-name-part> <tp:taxon-name-part taxon-name-part-type="authority">R.Br.</tp:taxon-name-part> <tp:taxon-name-part taxon-name-part-type="infraspecific-rank">var.</tp:taxon-name-part> <tp:taxon-name-part taxon-name-part-type="variety">alpina</tp:taxon-name-part></tp:taxon-name>, <tp:taxon-name><tp:taxon-name-part taxon-name-part-type="genus">Astelia</tp:taxon-name-part> <tp:taxon-name-part taxon-name-part-type="species">alpina</tp:taxon-name-part> <tp:taxon-name-part taxon-name-part-type="infraspecific-rank">var.</tp:taxon-name-part> <tp:taxon-name-part taxon-name-part-type="variety">novae-hollandiae</tp:taxon-name-part></tp:taxon-name> Skottsb. Indonesia (Papua Province), Papua New Guinea <italic><tp:taxon-name><tp:taxon-name-part taxon-name-part-type="genus">Astelia</tp:taxon-name-part> <tp:taxon-name-part taxon-name-part-type="species">papuana</tp:taxon-name-part></tp:taxon-name></italic> Skottsb.. New Zealand <tp:taxon-name><tp:taxon-name-part taxon-name-part-type="genus">Astelia</tp:taxon-name-part> <tp:taxon-name-part taxon-name-part-type="species">linearis</tp:taxon-name-part> <tp:taxon-name-part taxon-name-part-type="authority">Hook.f.</tp:taxon-name-part> <tp:taxon-name-part taxon-name-part-type="infraspecific-rank">var.</tp:taxon-name-part> <tp:taxon-name-part taxon-name-part-type="variety">linearis</tp:taxon-name-part></tp:taxon-name>, <tp:taxon-name><tp:taxon-name-part taxon-name-part-type="genus">Astelia</tp:taxon-name-part> <tp:taxon-name-part taxon-name-part-type="species">linearis</tp:taxon-name-part> <tp:taxon-name-part taxon-name-part-type="infraspecific-rank">var.</tp:taxon-name-part> <tp:taxon-name-part taxon-name-part-type="variety">novae-zelandiae</tp:taxon-name-part></tp:taxon-name> Skottsb., <italic><tp:taxon-name><tp:taxon-name-part taxon-name-part-type="genus">Astelia</tp:taxon-name-part> <tp:taxon-name-part taxon-name-part-type="species">subulata</tp:taxon-name-part></tp:taxon-name></italic> Cheeseman</p></tp:treatment-sec><tp:treatment-sec sec-type="Habitat"><title>Habitat.</title><p>Lowland (low latitudes) to sub-alpine (mid and higher latitudes) herb-fields particularly on wet substrates (seeps, swamps etc.).</p></tp:treatment-sec></tp:taxon-treatment>
