# Supplementary material for: A revision of infrageneric classification in Astelia Banks & Sol. ex R.Br. (Asteliaceae)
Source: PhytoKeys. 2015 Jul 13;(52):105–32. doi: 10.3897/phytokeys.52.4768 (PMC4549886; doi:10.3897/phytokeys.52.4768)
Supplement: XML Treatment for Astelia subg. Asteliopsis [file phytokeys.52.4768-treatment5.xml]

<!DOCTYPE tp:taxon-treatment
  PUBLIC "-//TaxonX//DTD Taxonomic Treatment Publishing DTD v0 20100105//EN" "tax-treatment-NSO.dtd">
<tp:taxon-treatment xmlns:tp="http://www.plazi.org/taxpub"><tp:treatment-meta><kwd-group><label>Taxon classification</label><kwd><named-content content-type="kingdom">Plantae</named-content></kwd><kwd><named-content content-type="order">Asparagales</named-content></kwd><kwd><named-content content-type="family">Asteliaceae</named-content></kwd></kwd-group><mixed-citation publication-type="journal"><person-group><name><surname>Birch</surname><given-names>Joanne L.</given-names></name></person-group><article-title>A revision of infrageneric classification in <italic><tp:taxon-name><tp:taxon-name-part taxon-name-part-type="genus">Astelia</tp:taxon-name-part></tp:taxon-name></italic> Banks &amp; Sol. ex R.Br. (<tp:taxon-name><tp:taxon-name-part taxon-name-part-type="family">Asteliaceae</tp:taxon-name-part></tp:taxon-name>)</article-title><source>PhytoKeys</source><day>13</day><month>7</month><year>2015</year><volume>2015</volume><issue>52</issue><fpage>105</fpage><lpage>132</lpage><pub-id pub-id-type="doi">10.3897/phytokeys.52.4768</pub-id></mixed-citation></tp:treatment-meta><tp:nomenclature><tp:taxon-name>
                        <tp:taxon-name-part taxon-name-part-type="genus">Astelia</tp:taxon-name-part>
                        <tp:taxon-name-part taxon-name-part-type="infraspecific-rank">subg.</tp:taxon-name-part>
                        <tp:taxon-name-part taxon-name-part-type="subgenus">Asteliopsis</tp:taxon-name-part>
                    </tp:taxon-name><tp:taxon-authority>Skottsb.</tp:taxon-authority><tp:nomenclature-citation-list><tp:nomenclature-citation><tp:taxon-name><tp:taxon-name-part taxon-name-part-type="genus">Astelia</tp:taxon-name-part> <tp:taxon-name-part taxon-name-part-type="infraspecific-rank">subg.</tp:taxon-name-part> <tp:taxon-name-part taxon-name-part-type="subgenus">Asteliopsis</tp:taxon-name-part></tp:taxon-name><comment> Skottsb., Kongl. Svenska Vetenskapsakad. Handl. ser. 3, 14(2): 46. 1934.</comment></tp:nomenclature-citation></tp:nomenclature-citation-list></tp:nomenclature><tp:treatment-sec sec-type="Note"><title>Note.</title><p>Flowers with a short perianth tube (0.2–1.1 mm); anthers dorsifixed, versatile; ovary uni- (<tp:taxon-name><tp:taxon-name-part taxon-name-part-type="genus">Astelia</tp:taxon-name-part> <tp:taxon-name-part taxon-name-part-type="infraspecific-rank">sect.</tp:taxon-name-part> <tp:taxon-name-part taxon-name-part-type="section">Desmoneuron</tp:taxon-name-part></tp:taxon-name>) or trilocular (<tp:taxon-name><tp:taxon-name-part taxon-name-part-type="genus">Astelia</tp:taxon-name-part> <tp:taxon-name-part taxon-name-part-type="infraspecific-rank">sect.</tp:taxon-name-part> <tp:taxon-name-part taxon-name-part-type="section">Isoneuron</tp:taxon-name-part></tp:taxon-name>); seeds obovoid, obovoid-reniform, or turbinate-polygonal; funicle ribbed, mucilaginous funicular hairs well developed that surround but do not adhere to the seed; Type: <italic><tp:taxon-name><tp:taxon-name-part taxon-name-part-type="genus">Astelia</tp:taxon-name-part> <tp:taxon-name-part taxon-name-part-type="species">trinervia</tp:taxon-name-part></tp:taxon-name></italic> Kirk, designated here.</p></tp:treatment-sec><tp:treatment-sec sec-type="Remarks"><title>Remarks.</title><p>Phylogenetic analyses indicate that <tp:taxon-name><tp:taxon-name-part taxon-name-part-type="genus">Astelia</tp:taxon-name-part> <tp:taxon-name-part taxon-name-part-type="infraspecific-rank">subg.</tp:taxon-name-part> <tp:taxon-name-part taxon-name-part-type="subgenus">Asteliopsis</tp:taxon-name-part></tp:taxon-name>, as circumscribed by <xref ref-type="bibr" rid="B28">Skottsberg (1934)</xref>, is polyphyletic (Birch unpublished PhD thesis 2011, <xref ref-type="bibr" rid="B2">Birch et al. 2012</xref>). <tp:taxon-name><tp:taxon-name-part taxon-name-part-type="genus">Astelia</tp:taxon-name-part> <tp:taxon-name-part taxon-name-part-type="infraspecific-rank">subg.</tp:taxon-name-part> <tp:taxon-name-part taxon-name-part-type="subgenus">Asteliopsis</tp:taxon-name-part></tp:taxon-name> is revised to include <tp:taxon-name><tp:taxon-name-part taxon-name-part-type="genus">Astelia</tp:taxon-name-part> <tp:taxon-name-part taxon-name-part-type="infraspecific-rank">sect.</tp:taxon-name-part> <tp:taxon-name-part taxon-name-part-type="section">Isoneuron</tp:taxon-name-part></tp:taxon-name> and <tp:taxon-name><tp:taxon-name-part taxon-name-part-type="genus">Astelia</tp:taxon-name-part> <tp:taxon-name-part taxon-name-part-type="infraspecific-rank">sect.</tp:taxon-name-part> <tp:taxon-name-part taxon-name-part-type="section">Desmoneuron</tp:taxon-name-part></tp:taxon-name>, which form a clade. But, as <tp:taxon-name><tp:taxon-name-part taxon-name-part-type="genus">Astelia</tp:taxon-name-part> <tp:taxon-name-part taxon-name-part-type="infraspecific-rank">sect.</tp:taxon-name-part> <tp:taxon-name-part taxon-name-part-type="section">Periastelia</tp:taxon-name-part></tp:taxon-name>, is placed in a different clade, it is excluded from <tp:taxon-name><tp:taxon-name-part taxon-name-part-type="genus">Astelia</tp:taxon-name-part> <tp:taxon-name-part taxon-name-part-type="infraspecific-rank">subg.</tp:taxon-name-part> <tp:taxon-name-part taxon-name-part-type="subgenus">Asteliopsis</tp:taxon-name-part></tp:taxon-name>.</p></tp:treatment-sec><ref-list><ref id="B28"><mixed-citation xmlns:xlink="http://www.w3.org/1999/xlink" xlink:type="simple"><person-group><name name-style="western"><surname>Skottsberg</surname><given-names>C</given-names></name></person-group> (<year>1934</year>) <article-title>Studies in the genus <italic><tp:taxon-name><tp:taxon-name-part taxon-name-part-type="genus">Astelia</tp:taxon-name-part></tp:taxon-name></italic> Banks <italic>et</italic> Solander.</article-title> <source>Kungliga Svenska Vetensaps-Akademiens Handlingar</source> <volume>14</volume>(<issue>2</issue>): <fpage>1</fpage>–<lpage>128</lpage>. </mixed-citation></ref><ref id="B2"><mixed-citation xmlns:xlink="http://www.w3.org/1999/xlink" xlink:type="simple"><person-group><name name-style="western"><surname>Birch</surname><given-names>JL</given-names></name><name name-style="western"><surname>Keeley</surname><given-names>SC</given-names></name><name name-style="western"><surname>Morden</surname><given-names>CW</given-names></name></person-group> (<year>2012</year>) <article-title>Molecular phylogeny and dating of <tp:taxon-name><tp:taxon-name-part taxon-name-part-type="family">Asteliaceae</tp:taxon-name-part></tp:taxon-name> (<tp:taxon-name><tp:taxon-name-part taxon-name-part-type="order">Asparagales</tp:taxon-name-part></tp:taxon-name>): <italic><tp:taxon-name><tp:taxon-name-part taxon-name-part-type="genus">Astelia</tp:taxon-name-part></tp:taxon-name></italic> <italic>s.l.</italic> evolution provides insight into the Oligocene history of New Zealand.</article-title> <source>Molecular Phylogenetics and Evolution</source> <volume>65</volume>: <fpage>102</fpage>–<lpage>115</lpage>. doi: <ext-link ext-link-type="doi" xlink:href="10.1016/j.ympev.2012.05.031" xlink:type="simple">10.1016/j.ympev.2012.05.031</ext-link> </mixed-citation></ref></ref-list></tp:taxon-treatment>
