# Supplementary material for: A revision of infrageneric classification in Astelia Banks & Sol. ex R.Br. (Asteliaceae)
Source: PhytoKeys. 2015 Jul 13;(52):105–32. doi: 10.3897/phytokeys.52.4768 (PMC4549886; doi:10.3897/phytokeys.52.4768)
Supplement: XML Treatment for Astelia subg. Collospermum [file phytokeys.52.4768-treatment8.xml]

<!DOCTYPE tp:taxon-treatment
  PUBLIC "-//TaxonX//DTD Taxonomic Treatment Publishing DTD v0 20100105//EN" "tax-treatment-NSO.dtd">
<tp:taxon-treatment xmlns:tp="http://www.plazi.org/taxpub"><tp:treatment-meta><kwd-group><label>Taxon classification</label><kwd><named-content content-type="kingdom">Plantae</named-content></kwd><kwd><named-content content-type="order">Asparagales</named-content></kwd><kwd><named-content content-type="family">Asteliaceae</named-content></kwd></kwd-group><mixed-citation publication-type="journal"><person-group><name><surname>Birch</surname><given-names>Joanne L.</given-names></name></person-group><article-title>A revision of infrageneric classification in <italic><tp:taxon-name><tp:taxon-name-part taxon-name-part-type="genus">Astelia</tp:taxon-name-part></tp:taxon-name></italic> Banks &amp; Sol. ex R.Br. (<tp:taxon-name><tp:taxon-name-part taxon-name-part-type="family">Asteliaceae</tp:taxon-name-part></tp:taxon-name>)</article-title><source>PhytoKeys</source><day>13</day><month>7</month><year>2015</year><volume>2015</volume><issue>52</issue><fpage>105</fpage><lpage>132</lpage><pub-id pub-id-type="doi">10.3897/phytokeys.52.4768</pub-id></mixed-citation></tp:treatment-meta><tp:nomenclature><tp:taxon-name>
                        <tp:taxon-name-part taxon-name-part-type="genus">Astelia</tp:taxon-name-part>
                        <tp:taxon-name-part taxon-name-part-type="infraspecific-rank">subg.</tp:taxon-name-part>
                        <tp:taxon-name-part taxon-name-part-type="subgenus">Collospermum</tp:taxon-name-part>
                        <object-id xmlns:xlink="http://www.w3.org/1999/xlink" content-type="ipni" xlink:type="simple">urn:lsid:ipni.org:names:77148154-1</object-id>
                    </tp:taxon-name><tp:taxon-authority>(Skottsb.) Birch</tp:taxon-authority><tp:taxon-status xmlns:xlink="http://www.w3.org/1999/xlink" xlink:type="simple">stat. nov.</tp:taxon-status><tp:nomenclature-citation-list><tp:nomenclature-citation><tp:taxon-name>Basionym: <tp:taxon-name-part taxon-name-part-type="genus">Collospermum</tp:taxon-name-part></tp:taxon-name><comment> Skottsb., Kongl. Svenska Vetensk. Acad. Handl. Ser. 3, 14(2): 72. 1934. Type: <italic><tp:taxon-name><tp:taxon-name-part taxon-name-part-type="genus">Collospermum</tp:taxon-name-part> <tp:taxon-name-part taxon-name-part-type="species">hastatum</tp:taxon-name-part></tp:taxon-name></italic> (Colenso) Skottsb. [Lectotypified by <xref ref-type="bibr" rid="B20">Moore and Edgar (1976)</xref>].</comment></tp:nomenclature-citation></tp:nomenclature-citation-list></tp:nomenclature><tp:treatment-sec sec-type="Note"><title>Note.</title><p>Open growth form; leaves linear or ensiform with dark coloration at base and peltate branched hairs; inflorescences bearing many flowers; flowers with a long perianth tube (1.3–3.1 mm); staminate flowers with long filaments (3.8–8.6 mm), anthers basifixed, immobile; pistillate flowers with long outer tepals (1.5–6.2 × 0.9–1.6 mm); ovary trilocular, intermediate length (2.1–4.8 mm); fruit globose or obpyriform, with few to many seeds per fruit (1–22); seeds ellipsoid or ovoid, small and narrow (1.3–2.1 × 0.1–1.1 mm); funicle short, truncate, with well-developed mucilaginous funicular hairs that adhere to the seed.</p></tp:treatment-sec><tp:treatment-sec sec-type="Remarks"><title>Remarks.</title><p>Species published under <italic><tp:taxon-name><tp:taxon-name-part taxon-name-part-type="genus">Collospermum</tp:taxon-name-part></tp:taxon-name></italic> must be transferred as <italic><tp:taxon-name><tp:taxon-name-part taxon-name-part-type="genus">Astelia</tp:taxon-name-part></tp:taxon-name></italic> has nomenclatural priority. Synapomorphies recognized for the genus <italic><tp:taxon-name><tp:taxon-name-part taxon-name-part-type="genus">Collospermum</tp:taxon-name-part></tp:taxon-name></italic> (<xref ref-type="bibr" rid="B28">Skottsberg 1934</xref>) remain valid for <tp:taxon-name><tp:taxon-name-part taxon-name-part-type="genus">Astelia</tp:taxon-name-part> <tp:taxon-name-part taxon-name-part-type="infraspecific-rank">subg.</tp:taxon-name-part> <tp:taxon-name-part taxon-name-part-type="subgenus">Collospermum</tp:taxon-name-part></tp:taxon-name>.</p></tp:treatment-sec><tp:treatment-sec sec-type="Included species and distribution"><title>Included species and distribution.</title><p>New Zealand: <italic><tp:taxon-name><tp:taxon-name-part taxon-name-part-type="genus">Astelia</tp:taxon-name-part> <tp:taxon-name-part taxon-name-part-type="species">hastata</tp:taxon-name-part></tp:taxon-name></italic> Colenso, <italic><tp:taxon-name><tp:taxon-name-part taxon-name-part-type="genus">Astelia</tp:taxon-name-part> <tp:taxon-name-part taxon-name-part-type="species">microsperma</tp:taxon-name-part></tp:taxon-name></italic> Colenso <italic>pro parte</italic>. Republic of Fiji, Viti Levu, Vanua Levu, Kandavu; Republic of Vanuatu, Espiritu Santo, Tanna, Aneityum: <italic><tp:taxon-name><tp:taxon-name-part taxon-name-part-type="genus">Astelia</tp:taxon-name-part> <tp:taxon-name-part taxon-name-part-type="species">montana</tp:taxon-name-part></tp:taxon-name></italic> Seem. Independent State of Samoa, Savai’i, Upolu: <italic><tp:taxon-name><tp:taxon-name-part taxon-name-part-type="genus">Astelia</tp:taxon-name-part> <tp:taxon-name-part taxon-name-part-type="species">samoense</tp:taxon-name-part></tp:taxon-name></italic> (Skottsb.) Birch.</p></tp:treatment-sec><tp:treatment-sec sec-type="Habitat"><title>Habitat.</title><p>Lowland temperate forest (<italic><tp:taxon-name><tp:taxon-name-part taxon-name-part-type="genus">Astelia</tp:taxon-name-part> <tp:taxon-name-part taxon-name-part-type="species">hastata</tp:taxon-name-part></tp:taxon-name></italic> and <italic><tp:taxon-name><tp:taxon-name-part taxon-name-part-type="genus">Astelia</tp:taxon-name-part> <tp:taxon-name-part taxon-name-part-type="species">microsperma</tp:taxon-name-part></tp:taxon-name></italic>) and montane tropical cloud forest (<italic><tp:taxon-name><tp:taxon-name-part taxon-name-part-type="genus">Astelia</tp:taxon-name-part> <tp:taxon-name-part taxon-name-part-type="species">montana</tp:taxon-name-part></tp:taxon-name></italic> and <italic><tp:taxon-name><tp:taxon-name-part taxon-name-part-type="genus">Astelia</tp:taxon-name-part> <tp:taxon-name-part taxon-name-part-type="species">samoense</tp:taxon-name-part></tp:taxon-name></italic>).</p></tp:treatment-sec><ref-list><ref id="B20"><mixed-citation xmlns:xlink="http://www.w3.org/1999/xlink" xlink:type="simple"><person-group><name name-style="western"><surname>Moore</surname><given-names>LB</given-names></name><name name-style="western"><surname>Edgar</surname><given-names>E</given-names></name></person-group> (<year>1976</year>) <source>Flora of New Zealand. Indigenous <tp:taxon-name><tp:taxon-name-part taxon-name-part-type="phylum">Tracheophyta</tp:taxon-name-part></tp:taxon-name>: Monocotyledones except <tp:taxon-name><tp:taxon-name-part taxon-name-part-type="family">Gramineae</tp:taxon-name-part></tp:taxon-name></source> (<volume>Vol. 2</volume>). <publisher-name>Botany Division, Department of Scientific and Industrial Research</publisher-name>, <publisher-loc>Wellington</publisher-loc>. </mixed-citation></ref><ref id="B28"><mixed-citation xmlns:xlink="http://www.w3.org/1999/xlink" xlink:type="simple"><person-group><name name-style="western"><surname>Skottsberg</surname><given-names>C</given-names></name></person-group> (<year>1934</year>) <article-title>Studies in the genus <italic><tp:taxon-name><tp:taxon-name-part taxon-name-part-type="genus">Astelia</tp:taxon-name-part></tp:taxon-name></italic> Banks <italic>et</italic> Solander.</article-title> <source>Kungliga Svenska Vetensaps-Akademiens Handlingar</source> <volume>14</volume>(<issue>2</issue>): <fpage>1</fpage>–<lpage>128</lpage>. </mixed-citation></ref></ref-list></tp:taxon-treatment>
