# Supplementary material for: A revision of infrageneric classification in Astelia Banks & Sol. ex R.Br. (Asteliaceae)
Source: PhytoKeys. 2015 Jul 13;(52):105–32. doi: 10.3897/phytokeys.52.4768 (PMC4549886; doi:10.3897/phytokeys.52.4768)
Supplement: XML Treatment for Astelia microsperma [file phytokeys.52.4768-treatment10.xml]

<!DOCTYPE tp:taxon-treatment
  PUBLIC "-//TaxonX//DTD Taxonomic Treatment Publishing DTD v0 20100105//EN" "tax-treatment-NSO.dtd">
<tp:taxon-treatment xmlns:tp="http://www.plazi.org/taxpub"><tp:treatment-meta><kwd-group><label>Taxon classification</label><kwd><named-content content-type="kingdom">Plantae</named-content></kwd><kwd><named-content content-type="order">Asparagales</named-content></kwd><kwd><named-content content-type="family">Asteliaceae</named-content></kwd></kwd-group><mixed-citation publication-type="journal"><person-group><name><surname>Birch</surname><given-names>Joanne L.</given-names></name></person-group><article-title>A revision of infrageneric classification in <italic><tp:taxon-name><tp:taxon-name-part taxon-name-part-type="genus">Astelia</tp:taxon-name-part></tp:taxon-name></italic> Banks &amp; Sol. ex R.Br. (<tp:taxon-name><tp:taxon-name-part taxon-name-part-type="family">Asteliaceae</tp:taxon-name-part></tp:taxon-name>)</article-title><source>PhytoKeys</source><day>13</day><month>7</month><year>2015</year><volume>2015</volume><issue>52</issue><fpage>105</fpage><lpage>132</lpage><pub-id pub-id-type="doi">10.3897/phytokeys.52.4768</pub-id></mixed-citation></tp:treatment-meta><tp:nomenclature><tp:taxon-name>
                        <tp:taxon-name-part taxon-name-part-type="genus">Astelia</tp:taxon-name-part>
                        <tp:taxon-name-part taxon-name-part-type="species">microsperma</tp:taxon-name-part>
                    </tp:taxon-name><tp:taxon-authority>Colenso pro parte</tp:taxon-authority><tp:nomenclature-citation-list><tp:nomenclature-citation><tp:taxon-name><tp:taxon-name-part taxon-name-part-type="genus">Astelia</tp:taxon-name-part> <tp:taxon-name-part taxon-name-part-type="species">microsperma</tp:taxon-name-part></tp:taxon-name><comment> Colenso <italic>pro parte</italic>, Trans. &amp; Proc. New Zealand Inst. 17: 251. 1885 (description of fruit only). Type: NEW ZEALAND. North Island. Seventy-mile Bush, between Norsewood and Danniverke, County of Waipawa. 1884, <italic>W. Colenso s.n.</italic> (Lectotype: K [000524879, digital image!], fruiting material in packet, designated by Skottsberg, 1934, 81).</comment></tp:nomenclature-citation><tp:nomenclature-citation><tp:taxon-name><tp:taxon-name-part taxon-name-part-type="genus">Collospermum</tp:taxon-name-part> <tp:taxon-name-part taxon-name-part-type="species">microspermum</tp:taxon-name-part></tp:taxon-name><comment> Skottsb., Kongl. Svenska Vetensk. Acad. Handl. Ser. 3, 14(2): 82. 1934; based on <italic><tp:taxon-name><tp:taxon-name-part taxon-name-part-type="genus">Astelia</tp:taxon-name-part> <tp:taxon-name-part taxon-name-part-type="species">microsperma</tp:taxon-name-part></tp:taxon-name></italic> Colenso.</comment></tp:nomenclature-citation><tp:nomenclature-citation><tp:taxon-name><tp:taxon-name-part taxon-name-part-type="genus">Funckia</tp:taxon-name-part> <tp:taxon-name-part taxon-name-part-type="species">microsperma</tp:taxon-name-part></tp:taxon-name><comment> Kuntze, Revis. Gen. Pl. 2: 711. 1891, <italic>nomen rejiciendum</italic>.</comment></tp:nomenclature-citation><tp:nomenclature-citation><tp:taxon-name><tp:taxon-name-part taxon-name-part-type="genus">Astelia</tp:taxon-name-part> <tp:taxon-name-part taxon-name-part-type="species">albicans</tp:taxon-name-part></tp:taxon-name><comment> Colenso, Trans. &amp; Proc. New Zealand Inst. 17: 252. 1885. Type: NEW ZEALAND. North Island. East slopes of Ruahine mountain range, county of Waipawa. Jan. 1884, <italic>A. Hamilton s.n.</italic> (Syntype: K [000524880, digital image!], staminate, pistillate). <xref ref-type="bibr" rid="B28">Skottsberg (1934</xref>, 88) identified a single specimen at K as the type material and the specimen in his plate 20 (K000524880) is consistent with the specimen described as the type. As <italic><tp:taxon-name><tp:taxon-name-part taxon-name-part-type="genus">Astelia</tp:taxon-name-part></tp:taxon-name></italic> is dioecious, the inclusion of one staminate and one pistillate inflorescence on the specimen means that it represents two distinct collections and each is rendered a syntype.</comment></tp:nomenclature-citation><tp:nomenclature-citation><tp:taxon-name><tp:taxon-name-part taxon-name-part-type="genus">Funckia</tp:taxon-name-part> <tp:taxon-name-part taxon-name-part-type="species">albicans</tp:taxon-name-part></tp:taxon-name><comment> Kuntze, Revis. Gen. Pl. 2: 711. 1891, <italic>nomen rejiciendum</italic>.</comment></tp:nomenclature-citation><tp:nomenclature-citation><tp:taxon-name><tp:taxon-name-part taxon-name-part-type="genus">Astelia</tp:taxon-name-part> <tp:taxon-name-part taxon-name-part-type="species">graminifolia</tp:taxon-name-part></tp:taxon-name><comment> Colenso, Trans. &amp; Proc. New Zealand Inst. 19: 267. 1887.</comment></tp:nomenclature-citation><tp:nomenclature-citation><tp:taxon-name>
                        <tp:taxon-name-part taxon-name-part-type="genus">Astelia</tp:taxon-name-part>
                        <tp:taxon-name-part taxon-name-part-type="species">microsperma</tp:taxon-name-part>
                    </tp:taxon-name><comment>Type: NEW ZEALAND. North Island. Woods, hilly country north of Napier, County of Wairoa, 1886, <italic>A. Hamilton s.n.</italic> (Lectotype: K [000524881, digital image!], pistillate, designated by Skottsberg, 1934, 85).</comment></tp:nomenclature-citation><tp:nomenclature-citation><tp:taxon-name><tp:taxon-name-part taxon-name-part-type="genus">Funckia</tp:taxon-name-part> <tp:taxon-name-part taxon-name-part-type="species">graminifolia</tp:taxon-name-part></tp:taxon-name><comment> Kuntze, Revis. Gen. Pl. 2: 711. 1891, <italic>nomen rejiciendum</italic>.</comment></tp:nomenclature-citation><tp:nomenclature-citation><tp:taxon-name><tp:taxon-name-part taxon-name-part-type="genus">Astelia</tp:taxon-name-part> <tp:taxon-name-part taxon-name-part-type="species">planifolia</tp:taxon-name-part></tp:taxon-name><comment> Colenso Trans. &amp; Proc. New Zealand Inst. 20: 209-210. 1888.</comment></tp:nomenclature-citation><tp:nomenclature-citation><tp:taxon-name>
                        <tp:taxon-name-part taxon-name-part-type="genus">Astelia</tp:taxon-name-part>
                        <tp:taxon-name-part taxon-name-part-type="species">microsperma</tp:taxon-name-part>
                    </tp:taxon-name><comment>Type: NEW ZEALAND. North Island, Pohue, hilly country west of Napier, Hawke’s Bay. 1884. <italic>A. Hamilton s.n.</italic>; no specimens located.</comment></tp:nomenclature-citation></tp:nomenclature-citation-list></tp:nomenclature><tp:treatment-sec sec-type="Remarks"><title>Remarks.</title><p><italic><tp:taxon-name><tp:taxon-name-part taxon-name-part-type="genus">Astelia</tp:taxon-name-part> <tp:taxon-name-part taxon-name-part-type="species">microsperma</tp:taxon-name-part></tp:taxon-name></italic> was described by Colenso based on a specimen at Kew that contained material from two species (<xref ref-type="bibr" rid="B28">Skottsberg 1934</xref>). The species description “referred to both, but mainly to the pistillate raceme in the envelope” (<xref ref-type="bibr" rid="B28">Skottsberg 1934</xref>, 82). <xref ref-type="bibr" rid="B28">Skottsberg (1934)</xref> lectotypified the fruiting material in the packet (K000524879) as the type material of <italic><tp:taxon-name><tp:taxon-name-part taxon-name-part-type="genus">Astelia</tp:taxon-name-part> <tp:taxon-name-part taxon-name-part-type="species">microsperma</tp:taxon-name-part></tp:taxon-name></italic> (as syn. <italic><tp:taxon-name><tp:taxon-name-part taxon-name-part-type="genus">Collospermum</tp:taxon-name-part> <tp:taxon-name-part taxon-name-part-type="species">microspermum</tp:taxon-name-part></tp:taxon-name></italic>) and determined the remaining material on the specimen (K000524882) as <italic><tp:taxon-name><tp:taxon-name-part taxon-name-part-type="genus">Astelia</tp:taxon-name-part> <tp:taxon-name-part taxon-name-part-type="species">hastata</tp:taxon-name-part></tp:taxon-name></italic> (as syn. <italic><tp:taxon-name><tp:taxon-name-part taxon-name-part-type="genus">Collospermum</tp:taxon-name-part> <tp:taxon-name-part taxon-name-part-type="species">hastatum</tp:taxon-name-part></tp:taxon-name></italic>).</p></tp:treatment-sec><tp:treatment-sec sec-type="Excluded species"><title>Excluded species.</title><p><italic><tp:taxon-name><tp:taxon-name-part taxon-name-part-type="genus">Astelia</tp:taxon-name-part> <tp:taxon-name-part taxon-name-part-type="species">spicata</tp:taxon-name-part></tp:taxon-name></italic> Colenso, Trans. &amp; Proc. New Zealand Inst. 14: 335. 1882, <italic>nomen illegitimum</italic>. Type: NEW ZEALAND. North Island. In the forests about Kopua and Norsewood, <italic>Colenso</italic>. (Lectotype: K [000524878, digital image!], pistillate, designated by Skottsberg, 1934, 81). <xref ref-type="bibr" rid="B17">Moore (1966)</xref> regarded the type and other specimens examined to represent very small individuals of either <italic><tp:taxon-name><tp:taxon-name-part taxon-name-part-type="genus">Astelia</tp:taxon-name-part> <tp:taxon-name-part taxon-name-part-type="species">hastata</tp:taxon-name-part></tp:taxon-name></italic> or <italic><tp:taxon-name><tp:taxon-name-part taxon-name-part-type="genus">Astelia</tp:taxon-name-part> <tp:taxon-name-part taxon-name-part-type="species">microsperma</tp:taxon-name-part></tp:taxon-name></italic>.</p><p><italic><tp:taxon-name><tp:taxon-name-part taxon-name-part-type="genus">Collospermum</tp:taxon-name-part> <tp:taxon-name-part taxon-name-part-type="species">spicatum</tp:taxon-name-part></tp:taxon-name></italic> (Colenso) Skottsb., Kongl. Svenska Vetensk. Acad. Handl. Ser. 3, 14(2): 80. 1934; based on <italic><tp:taxon-name><tp:taxon-name-part taxon-name-part-type="genus">Astelia</tp:taxon-name-part> <tp:taxon-name-part taxon-name-part-type="species">spicata</tp:taxon-name-part></tp:taxon-name></italic> Colenso <italic>nomen illegitimum</italic>.</p><!--PageBreak--><p><italic><tp:taxon-name><tp:taxon-name-part taxon-name-part-type="genus">Astelia</tp:taxon-name-part> <tp:taxon-name-part taxon-name-part-type="species">nana</tp:taxon-name-part></tp:taxon-name></italic> Carse, Trans. &amp; Proc. New Zealand Inst. 57: 91. 1926, <italic>nomen illegitimum</italic>. Type: NEW ZEALAND. North Island. Kaiaka (Mangonui County), Maungatapere (Whangarei County), Mauku (Franklin County), <italic>H. Carse s.n.</italic>; synonym of <italic><tp:taxon-name><tp:taxon-name-part taxon-name-part-type="genus">Astelia</tp:taxon-name-part> <tp:taxon-name-part taxon-name-part-type="species">spicata</tp:taxon-name-part></tp:taxon-name></italic> Colenso <italic>nomen illegitimum</italic>. This is regarded by <xref ref-type="bibr" rid="B28">Skottsberg (1934)</xref> as a synonym of <italic><tp:taxon-name><tp:taxon-name-part taxon-name-part-type="genus">Astelia</tp:taxon-name-part> <tp:taxon-name-part taxon-name-part-type="species">spicata</tp:taxon-name-part></tp:taxon-name></italic> Colenso <italic>nomen illegitimum</italic>. (Syntypes: CHR [328212, digital image!], staminate, pistillate; [328213, digital image!), pistillate; AK [3227!], pistillate; [3228!], pistillate; [222913!], staminate; [303282!], pistillate).</p><p><italic><tp:taxon-name><tp:taxon-name-part taxon-name-part-type="genus">Funckia</tp:taxon-name-part> <tp:taxon-name-part taxon-name-part-type="species">spicata</tp:taxon-name-part></tp:taxon-name></italic> Kuntze, Revis. Gen. Pl. 2: 711. 1891, <italic>nomen rejiciendum</italic>.</p></tp:treatment-sec><ref-list><ref id="B28"><mixed-citation xmlns:xlink="http://www.w3.org/1999/xlink" xlink:type="simple"><person-group><name name-style="western"><surname>Skottsberg</surname><given-names>C</given-names></name></person-group> (<year>1934</year>) <article-title>Studies in the genus <italic><tp:taxon-name><tp:taxon-name-part taxon-name-part-type="genus">Astelia</tp:taxon-name-part></tp:taxon-name></italic> Banks <italic>et</italic> Solander.</article-title> <source>Kungliga Svenska Vetensaps-Akademiens Handlingar</source> <volume>14</volume>(<issue>2</issue>): <fpage>1</fpage>–<lpage>128</lpage>. </mixed-citation></ref><ref id="B17"><mixed-citation xmlns:xlink="http://www.w3.org/1999/xlink" xlink:type="simple"><person-group><name name-style="western"><surname>Moore</surname><given-names>LB</given-names></name></person-group> (<year>1966</year>) <article-title>Australasian asteliads (<tp:taxon-name><tp:taxon-name-part taxon-name-part-type="family">Liliaceae</tp:taxon-name-part></tp:taxon-name>).</article-title> <source>New Zealand Journal of Botany</source> <volume>4</volume>(<issue>2</issue>): <fpage>201</fpage>–<lpage>240</lpage>. doi: <ext-link ext-link-type="doi" xlink:href="10.1080/0028825X.1966.10429041" xlink:type="simple">10.1080/0028825X.1966.10429041</ext-link> </mixed-citation></ref></ref-list></tp:taxon-treatment>
