# Supplementary material for: A revision of infrageneric classification in Astelia Banks & Sol. ex R.Br. (Asteliaceae)
Source: PhytoKeys. 2015 Jul 13;(52):105–32. doi: 10.3897/phytokeys.52.4768 (PMC4549886; doi:10.3897/phytokeys.52.4768)
Supplement: XML Treatment for Astelia montana [file phytokeys.52.4768-treatment11.xml]

<!DOCTYPE tp:taxon-treatment
  PUBLIC "-//TaxonX//DTD Taxonomic Treatment Publishing DTD v0 20100105//EN" "tax-treatment-NSO.dtd">
<tp:taxon-treatment xmlns:tp="http://www.plazi.org/taxpub"><tp:treatment-meta><kwd-group><label>Taxon classification</label><kwd><named-content content-type="kingdom">Plantae</named-content></kwd><kwd><named-content content-type="order">Asparagales</named-content></kwd><kwd><named-content content-type="family">Asteliaceae</named-content></kwd></kwd-group><mixed-citation publication-type="journal"><person-group><name><surname>Birch</surname><given-names>Joanne L.</given-names></name></person-group><article-title>A revision of infrageneric classification in <italic><tp:taxon-name><tp:taxon-name-part taxon-name-part-type="genus">Astelia</tp:taxon-name-part></tp:taxon-name></italic> Banks &amp; Sol. ex R.Br. (<tp:taxon-name><tp:taxon-name-part taxon-name-part-type="family">Asteliaceae</tp:taxon-name-part></tp:taxon-name>)</article-title><source>PhytoKeys</source><day>13</day><month>7</month><year>2015</year><volume>2015</volume><issue>52</issue><fpage>105</fpage><lpage>132</lpage><pub-id pub-id-type="doi">10.3897/phytokeys.52.4768</pub-id></mixed-citation></tp:treatment-meta><tp:nomenclature><tp:taxon-name>
                        <tp:taxon-name-part taxon-name-part-type="genus">Astelia</tp:taxon-name-part>
                        <tp:taxon-name-part taxon-name-part-type="species">montana</tp:taxon-name-part>
                    </tp:taxon-name><tp:taxon-authority>Seem.</tp:taxon-authority><tp:nomenclature-citation-list><tp:nomenclature-citation><tp:taxon-name><tp:taxon-name-part taxon-name-part-type="genus">Astelia</tp:taxon-name-part> <tp:taxon-name-part taxon-name-part-type="species">montana</tp:taxon-name-part></tp:taxon-name><comment> Seem., Fl. Vit. [Seemann] 313, figs 1–6, pl. 95, 1865, non <xref ref-type="bibr" rid="B22">Reinecke 1898</xref>, nec <xref ref-type="bibr" rid="B21">Rechinger 1908</xref>. Type: FIJI ISLANDS. Kadavu, summit of Mbuke Levu mountain. <italic>Seemann 641</italic>. (Holotype: K [000524876, digital image!], pistillate; Isotypes: K [000524875, digital image!], vegetative; GH [00029835, digital image!], pistillate; BM [000990536, digital image!], pistillate).</comment></tp:nomenclature-citation><tp:nomenclature-citation><tp:taxon-name><tp:taxon-name-part taxon-name-part-type="genus">Collospermum</tp:taxon-name-part> <tp:taxon-name-part taxon-name-part-type="species">montanum</tp:taxon-name-part></tp:taxon-name><comment> (Seem.) Skottsb., Kongl. Svenska Vetensk. Acad. Handl. Ser. 3, 14(2): 73. 1934; based on <italic><tp:taxon-name><tp:taxon-name-part taxon-name-part-type="genus">Astelia</tp:taxon-name-part> <tp:taxon-name-part taxon-name-part-type="species">montana</tp:taxon-name-part></tp:taxon-name></italic> Seem.</comment></tp:nomenclature-citation><tp:nomenclature-citation><tp:taxon-name><tp:taxon-name-part taxon-name-part-type="genus">Funckia</tp:taxon-name-part> <tp:taxon-name-part taxon-name-part-type="species">montana</tp:taxon-name-part></tp:taxon-name><comment> Kuntze, Revis. Gen. Pl. 2: 711. 1891, <italic>nomen rejiciendum</italic>.</comment></tp:nomenclature-citation></tp:nomenclature-citation-list></tp:nomenclature><tp:treatment-sec sec-type="Remarks"><title>Remarks.</title><p>Seemann stated in the preface of <italic>Flora Vitiensis</italic> (1965, iv) that “the first set of specimens collected by me were deposited at the Royal Herbarium, Kew and from these the plates accompanying this work have chiefly been taken”. The type material of <italic><tp:taxon-name><tp:taxon-name-part taxon-name-part-type="genus">Astelia</tp:taxon-name-part> <tp:taxon-name-part taxon-name-part-type="species">montana</tp:taxon-name-part></tp:taxon-name></italic>, which was effectively published in <italic>Flora Vitiensis</italic>, can reasonably be expected to have been accessioned at Kew. Two sheets containing <italic><tp:taxon-name><tp:taxon-name-part taxon-name-part-type="genus">Astelia</tp:taxon-name-part> <tp:taxon-name-part taxon-name-part-type="species">montana</tp:taxon-name-part></tp:taxon-name></italic> specimens collected by Seemann are accessioned at K. One sheet (K000524875) includes a vegetative plant collected at Mt. Mbuke Levu and a second sheet (K000524876) includes a leaf fragment annotated as collected at “Vuna, June 1860” and a pistillate inflorescence labeled as collected by Seemann (n. 641) in 1860. Sheet K000524876 includes the illustrations of the pistillate flower, staminode, berry and seed that appear in the plate that accompanies the protologue of <italic><tp:taxon-name><tp:taxon-name-part taxon-name-part-type="genus">Astelia</tp:taxon-name-part> <tp:taxon-name-part taxon-name-part-type="species">montana</tp:taxon-name-part></tp:taxon-name></italic> (Seemann 1965).</p><p>The pistillate inflorescence labeled as Seemann’s collection n. 641 on sheet K000524876 represents the holotype. According to Seemann’s (1962, 1965) accounts of his field collections, he successfully ascended Mt. Mbuke Levu only once, on 6 September 1860. The vegetative specimen on sheet K000524875 was also collected by Seemann on “Buke Levu” [<italic>sic</italic>]. A type specimen can be mounted on multiple sheets “as long as the parts are clearly labeled as being part of that same specimen” (<xref ref-type="bibr" rid="B14">International Botanical Congress and JH Wiersema 2015</xref>); Article 8.3). Although it is likely that sheets K000524875 and K00524876 represent a single specimen that was mounted on separate sheets (Birch pers. comm., <xref ref-type="bibr" rid="B25">Smith 1979</xref>), they were not clearly labeled as such. Therefore, K000524875 is considered a duplicate. The leaf fragment <!--PageBreak-->on sheet K000524876 annotated as collected in “Vuna June 1860” may represent a fragment of an earlier collection from Vuna on the island of Taveuni (<xref ref-type="bibr" rid="B25">Smith 1979</xref>) where Seemann spent time during June 1860 (<xref ref-type="bibr" rid="B26">Seemann 1962</xref>).</p></tp:treatment-sec><ref-list><ref id="B22"><mixed-citation xmlns:xlink="http://www.w3.org/1999/xlink" xlink:type="simple"><person-group><name name-style="western"><surname>Reinecke</surname><given-names>F</given-names></name></person-group> (<year>1898</year>) <article-title>Die Flora der Samoa-Inseln.</article-title> In: <person-group><name name-style="western"><surname>Engler</surname><given-names>A</given-names></name></person-group> (<role>Ed.</role>) <source>Botanische Jahrbücher für Systematik, Pflanzengeschichte und Pflanzengeographic</source> <volume>25</volume>: <fpage>579</fpage>–<lpage>708</lpage>. </mixed-citation></ref><ref id="B21"><mixed-citation xmlns:xlink="http://www.w3.org/1999/xlink" xlink:type="simple"><person-group><name name-style="western"><surname>Rechinger</surname><given-names>K</given-names></name></person-group> (<year>1908</year>) <chapter-title>Samoa.</chapter-title> In: <person-group><name name-style="western"><surname>Karsten</surname><given-names>G</given-names></name><name name-style="western"><surname>Schenck</surname><given-names>H</given-names></name></person-group> (<role>Eds</role>) <source>Vegetationsbilder</source> <series>Series 6(1)</series>: tafel 6. </mixed-citation></ref><ref id="B14"><mixed-citation xmlns:xlink="http://www.w3.org/1999/xlink" xlink:type="simple"><institution xlink:type="simple">International Botanical Congress and JH Wiersema</institution> (<year>2015</year>) <source>International code of nomenclature for algae, fungi and plants (Melbourne Code); adopted by the Eighteenth International Botanical Congress, Melbourne, Australia, July 2011. Appendices II-VIII. Regnum Vegetabile 157: Appendix 3, 163</source>. <publisher-name>Koeltz Scientific Books</publisher-name>, <publisher-loc>Königstein, Germany</publisher-loc>. </mixed-citation></ref><ref id="B25"><mixed-citation xmlns:xlink="http://www.w3.org/1999/xlink" xlink:type="simple"><person-group><name name-style="western"><surname>Smith</surname><given-names>AC</given-names></name></person-group> (<year>1979</year>) <chapter-title>Collospermum.</chapter-title> In: <source>Flora Vitiensis nova: A new flora of Fiji (Spermatophytes only)</source>, <volume>Volume 1</volume>. <publisher-name>National Tropical Botanical Garden</publisher-name>, <publisher-loc>Lawai, Hawaii</publisher-loc>. doi: <ext-link ext-link-type="doi" xlink:href="10.5962/bhl.title.44033" xlink:type="simple">10.5962/bhl.title.44033</ext-link> </mixed-citation></ref><ref id="B26"><mixed-citation xmlns:xlink="http://www.w3.org/1999/xlink" xlink:type="simple"><person-group><name name-style="western"><surname>Seemann</surname><given-names>B</given-names></name></person-group> (<year>1862</year>) <source>Viti: an account of a government mission to the Vitian or Fijian Islands in the years 1860–61</source>. <publisher-name>MacMillion &amp; Co.</publisher-name>, <publisher-loc>Cambridge</publisher-loc>. </mixed-citation></ref></ref-list></tp:taxon-treatment>
