# Supplementary material for: A revision of infrageneric classification in Astelia Banks & Sol. ex R.Br. (Asteliaceae)
Source: PhytoKeys. 2015 Jul 13;(52):105–32. doi: 10.3897/phytokeys.52.4768 (PMC4549886; doi:10.3897/phytokeys.52.4768)
Supplement: XML Treatment for Astelia samoense [file phytokeys.52.4768-treatment12.xml]

<!DOCTYPE tp:taxon-treatment
  PUBLIC "-//TaxonX//DTD Taxonomic Treatment Publishing DTD v0 20100105//EN" "tax-treatment-NSO.dtd">
<tp:taxon-treatment xmlns:tp="http://www.plazi.org/taxpub"><tp:treatment-meta><kwd-group><label>Taxon classification</label><kwd><named-content content-type="kingdom">Plantae</named-content></kwd><kwd><named-content content-type="order">Asparagales</named-content></kwd><kwd><named-content content-type="family">Asteliaceae</named-content></kwd></kwd-group><mixed-citation publication-type="journal"><person-group><name><surname>Birch</surname><given-names>Joanne L.</given-names></name></person-group><article-title>A revision of infrageneric classification in <italic><tp:taxon-name><tp:taxon-name-part taxon-name-part-type="genus">Astelia</tp:taxon-name-part></tp:taxon-name></italic> Banks &amp; Sol. ex R.Br. (<tp:taxon-name><tp:taxon-name-part taxon-name-part-type="family">Asteliaceae</tp:taxon-name-part></tp:taxon-name>)</article-title><source>PhytoKeys</source><day>13</day><month>7</month><year>2015</year><volume>2015</volume><issue>52</issue><fpage>105</fpage><lpage>132</lpage><pub-id pub-id-type="doi">10.3897/phytokeys.52.4768</pub-id></mixed-citation></tp:treatment-meta><tp:nomenclature><tp:taxon-name>
                        <tp:taxon-name-part taxon-name-part-type="genus">Astelia</tp:taxon-name-part>
                        <tp:taxon-name-part taxon-name-part-type="species">samoense</tp:taxon-name-part>
                        <object-id xmlns:xlink="http://www.w3.org/1999/xlink" content-type="ipni" xlink:type="simple">urn:lsid:ipni.org:names:77148140-1</object-id>
                    </tp:taxon-name><tp:taxon-authority>(Skottsb.) Birch</tp:taxon-authority><tp:taxon-status xmlns:xlink="http://www.w3.org/1999/xlink" xlink:type="simple">comb. nov.</tp:taxon-status><tp:nomenclature-citation-list><tp:nomenclature-citation><tp:taxon-name>Basionym: <tp:taxon-name-part taxon-name-part-type="genus">Collospermum</tp:taxon-name-part> <tp:taxon-name-part taxon-name-part-type="species">samoënse</tp:taxon-name-part></tp:taxon-name><comment> Skottsb., Kongl. Svenska Vetenskapsakad. Handl. ser. 3, 14(2): 75. 1934. Syntypes: SAMOA ISLANDS. Upolo, 7 July, 1905, <italic>F. Vaupel n. 356</italic> (staminate); Aug. 1905, <italic>K. &amp; L. Rechinger n. 4334</italic> (pistillate).</comment></tp:nomenclature-citation><tp:nomenclature-citation><tp:taxon-name><tp:taxon-name-part taxon-name-part-type="genus">Astelia</tp:taxon-name-part> <tp:taxon-name-part taxon-name-part-type="species">montana</tp:taxon-name-part></tp:taxon-name><comment> ex Reinecke, Die Flora der Samoa-Inseln. in Bot. Jahrb. Syst. vol. 25. 595. 1898; based on <italic><tp:taxon-name><tp:taxon-name-part taxon-name-part-type="genus">Astelia</tp:taxon-name-part> <tp:taxon-name-part taxon-name-part-type="species">montana</tp:taxon-name-part></tp:taxon-name></italic> Seem.</comment></tp:nomenclature-citation><tp:nomenclature-citation><tp:taxon-name><tp:taxon-name-part taxon-name-part-type="genus">Astelia</tp:taxon-name-part> <tp:taxon-name-part taxon-name-part-type="species">montana</tp:taxon-name-part></tp:taxon-name><comment> ex Rechinger, Vegetationsbilder, series 6, issue 1. tafel 6. 1908; based on <italic><tp:taxon-name><tp:taxon-name-part taxon-name-part-type="genus">Astelia</tp:taxon-name-part> <tp:taxon-name-part taxon-name-part-type="species">montana</tp:taxon-name-part></tp:taxon-name></italic> Seem.</comment></tp:nomenclature-citation></tp:nomenclature-citation-list></tp:nomenclature><tp:treatment-sec sec-type="Remarks"><title>Remarks.</title><p>Two specimens were identified by <xref ref-type="bibr" rid="B28">Skottsberg (1934)</xref> as types in the list of specimens examined. This included a staminate specimen (Vaupel 356 noted by <xref ref-type="bibr" rid="B28">Skottsberg (1934)</xref> as accessioned at HBG) and a pistillate specimen (K. and L. Rechinger n. 4334 noted by <xref ref-type="bibr" rid="B28">Skottsberg (1934)</xref> as accessioned at W). The pistillate specimen of Rechinger is not extant at W (pers. comm. A. Löckher, Department of Botany at Naturhistorisches Museum Wien). Efforts are underway to locate type material of <italic><tp:taxon-name><tp:taxon-name-part taxon-name-part-type="genus">Astelia</tp:taxon-name-part> <tp:taxon-name-part taxon-name-part-type="species">samoense</tp:taxon-name-part></tp:taxon-name></italic> held in herbaria globally.</p><p>Diacritical signs, which should be suppressed in species names (<xref ref-type="bibr" rid="B14">International Botanical Congress and JH Wiersema 2015</xref>; Article 60.6) have not been transferred from <italic><tp:taxon-name><tp:taxon-name-part taxon-name-part-type="genus">Collospermum</tp:taxon-name-part> <tp:taxon-name-part taxon-name-part-type="species">samoënse</tp:taxon-name-part></tp:taxon-name></italic>.</p></tp:treatment-sec><ref-list><ref id="B28"><mixed-citation xmlns:xlink="http://www.w3.org/1999/xlink" xlink:type="simple"><person-group><name name-style="western"><surname>Skottsberg</surname><given-names>C</given-names></name></person-group> (<year>1934</year>) <article-title>Studies in the genus <italic><tp:taxon-name><tp:taxon-name-part taxon-name-part-type="genus">Astelia</tp:taxon-name-part></tp:taxon-name></italic> Banks <italic>et</italic> Solander.</article-title> <source>Kungliga Svenska Vetensaps-Akademiens Handlingar</source> <volume>14</volume>(<issue>2</issue>): <fpage>1</fpage>–<lpage>128</lpage>. </mixed-citation></ref><ref id="B14"><mixed-citation xmlns:xlink="http://www.w3.org/1999/xlink" xlink:type="simple"><institution xlink:type="simple">International Botanical Congress and JH Wiersema</institution> (<year>2015</year>) <source>International code of nomenclature for algae, fungi and plants (Melbourne Code); adopted by the Eighteenth International Botanical Congress, Melbourne, Australia, July 2011. Appendices II-VIII. Regnum Vegetabile 157: Appendix 3, 163</source>. <publisher-name>Koeltz Scientific Books</publisher-name>, <publisher-loc>Königstein, Germany</publisher-loc>. </mixed-citation></ref></ref-list></tp:taxon-treatment>
