# Supplementary material for: A revision of infrageneric classification in Astelia Banks & Sol. ex R.Br. (Asteliaceae)
Source: PhytoKeys. 2015 Jul 13;(52):105–32. doi: 10.3897/phytokeys.52.4768 (PMC4549886; doi:10.3897/phytokeys.52.4768)
Supplement: XML Treatment for Astelia sect. Tricella [file phytokeys.52.4768-treatment14.xml]

<!DOCTYPE tp:taxon-treatment
  PUBLIC "-//TaxonX//DTD Taxonomic Treatment Publishing DTD v0 20100105//EN" "tax-treatment-NSO.dtd">
<tp:taxon-treatment xmlns:tp="http://www.plazi.org/taxpub"><tp:treatment-meta><kwd-group><label>Taxon classification</label><kwd><named-content content-type="kingdom">Plantae</named-content></kwd><kwd><named-content content-type="order">Asparagales</named-content></kwd><kwd><named-content content-type="family">Asteliaceae</named-content></kwd></kwd-group><mixed-citation publication-type="journal"><person-group><name><surname>Birch</surname><given-names>Joanne L.</given-names></name></person-group><article-title>A revision of infrageneric classification in <italic><tp:taxon-name><tp:taxon-name-part taxon-name-part-type="genus">Astelia</tp:taxon-name-part></tp:taxon-name></italic> Banks &amp; Sol. ex R.Br. (<tp:taxon-name><tp:taxon-name-part taxon-name-part-type="family">Asteliaceae</tp:taxon-name-part></tp:taxon-name>)</article-title><source>PhytoKeys</source><day>13</day><month>7</month><year>2015</year><volume>2015</volume><issue>52</issue><fpage>105</fpage><lpage>132</lpage><pub-id pub-id-type="doi">10.3897/phytokeys.52.4768</pub-id></mixed-citation></tp:treatment-meta><tp:nomenclature><tp:taxon-name>
                        <tp:taxon-name-part taxon-name-part-type="genus">Astelia</tp:taxon-name-part>
                        <tp:taxon-name-part taxon-name-part-type="infraspecific-rank">sect.</tp:taxon-name-part>
                        <tp:taxon-name-part taxon-name-part-type="section">Tricella</tp:taxon-name-part>
                    </tp:taxon-name><tp:taxon-authority>Skottsb.</tp:taxon-authority><tp:nomenclature-citation-list><tp:nomenclature-citation><tp:taxon-name><tp:taxon-name-part taxon-name-part-type="genus">Astelia</tp:taxon-name-part> <tp:taxon-name-part taxon-name-part-type="infraspecific-rank">sect.</tp:taxon-name-part> <tp:taxon-name-part taxon-name-part-type="section">Tricella</tp:taxon-name-part></tp:taxon-name><comment> Skottsb., Kongl. Svenska Vetenskapsakad. Handl. ser. 3, 14(2): 58. 1934.</comment></tp:nomenclature-citation></tp:nomenclature-citation-list></tp:nomenclature><tp:treatment-sec sec-type="Note"><title>Note.</title><p>Compact to open growth form; leaves linear or ensiform; inflorescences bearing many flowers; staminate flowers with short or long filaments (0.8–3.5 mm); pistillate flowers with long outer tepals (2.3–5.3 × 1.2–2.6 mm); ovary trilocular, long (2.9–6.8 mm); fruit globose with few seeds per fruit (4–12); seeds long and wide (2.2–3.7 × 1.3–2.3 mm). Type: <italic><tp:taxon-name><tp:taxon-name-part taxon-name-part-type="genus">Astelia</tp:taxon-name-part> <tp:taxon-name-part taxon-name-part-type="species">nervosa</tp:taxon-name-part></tp:taxon-name></italic> Banks &amp; Sol. ex Hook.f., designated here.</p></tp:treatment-sec><tp:treatment-sec sec-type="Included taxa and distribution"><title>Included taxa and distribution.</title><p>Australia: <italic><tp:taxon-name><tp:taxon-name-part taxon-name-part-type="genus">Astelia</tp:taxon-name-part> <tp:taxon-name-part taxon-name-part-type="species">australiana</tp:taxon-name-part></tp:taxon-name></italic> (J.H.Willis) L.B.Moore, <italic><tp:taxon-name><tp:taxon-name-part taxon-name-part-type="genus">Astelia</tp:taxon-name-part> <tp:taxon-name-part taxon-name-part-type="species">psychrocharis</tp:taxon-name-part></tp:taxon-name></italic> F.Muell. New Zealand: <italic><tp:taxon-name><tp:taxon-name-part taxon-name-part-type="genus">Astelia</tp:taxon-name-part> <tp:taxon-name-part taxon-name-part-type="species">chathamica</tp:taxon-name-part></tp:taxon-name></italic> (Skottsb.) L.B.Moore, <italic><tp:taxon-name><tp:taxon-name-part taxon-name-part-type="genus">Astelia</tp:taxon-name-part> <tp:taxon-name-part taxon-name-part-type="species">fragrans</tp:taxon-name-part></tp:taxon-name></italic> Colenso, <italic><tp:taxon-name><tp:taxon-name-part taxon-name-part-type="genus">Astelia</tp:taxon-name-part> <tp:taxon-name-part taxon-name-part-type="species">graminea</tp:taxon-name-part></tp:taxon-name></italic> L.B.Moore, <italic><tp:taxon-name><tp:taxon-name-part taxon-name-part-type="genus">Astelia</tp:taxon-name-part> <tp:taxon-name-part taxon-name-part-type="species">grandis</tp:taxon-name-part></tp:taxon-name></italic> Hook.f. ex Kirk, <tp:taxon-name><tp:taxon-name-part taxon-name-part-type="genus">Astelia</tp:taxon-name-part> <tp:taxon-name-part taxon-name-part-type="species">nivicola</tp:taxon-name-part> <tp:taxon-name-part taxon-name-part-type="authority">Cockayne ex Cheeseman</tp:taxon-name-part> <tp:taxon-name-part taxon-name-part-type="infraspecific-rank">var.</tp:taxon-name-part> <tp:taxon-name-part taxon-name-part-type="variety">nivicola</tp:taxon-name-part></tp:taxon-name>, <tp:taxon-name><tp:taxon-name-part taxon-name-part-type="genus">Astelia</tp:taxon-name-part> <tp:taxon-name-part taxon-name-part-type="infraspecific-rank">var.</tp:taxon-name-part> <tp:taxon-name-part taxon-name-part-type="variety">moriceae</tp:taxon-name-part></tp:taxon-name> L.B.Moore, <italic><tp:taxon-name><tp:taxon-name-part taxon-name-part-type="genus">Astelia</tp:taxon-name-part> <tp:taxon-name-part taxon-name-part-type="species">nervosa</tp:taxon-name-part></tp:taxon-name></italic> Banks &amp; Sol. ex Hook.f., <italic><tp:taxon-name><tp:taxon-name-part taxon-name-part-type="genus">Astelia</tp:taxon-name-part> <tp:taxon-name-part taxon-name-part-type="species">petriei</tp:taxon-name-part></tp:taxon-name></italic> Cockayne, <italic><tp:taxon-name><tp:taxon-name-part taxon-name-part-type="genus">Astelia</tp:taxon-name-part> <tp:taxon-name-part taxon-name-part-type="species">skottsbergii</tp:taxon-name-part></tp:taxon-name></italic> L.B.Moore.</p></tp:treatment-sec><tp:treatment-sec sec-type="Habitat"><title>Habitat.</title><p>Lowland scrub (<italic><tp:taxon-name><tp:taxon-name-part taxon-name-part-type="genus">Astelia</tp:taxon-name-part> <tp:taxon-name-part taxon-name-part-type="species">chathamica</tp:taxon-name-part></tp:taxon-name></italic>), temperate rainforest (<italic><tp:taxon-name><tp:taxon-name-part taxon-name-part-type="genus">Astelia</tp:taxon-name-part> <tp:taxon-name-part taxon-name-part-type="species">australiana</tp:taxon-name-part></tp:taxon-name></italic>, <italic><tp:taxon-name><tp:taxon-name-part taxon-name-part-type="genus">Astelia</tp:taxon-name-part> <tp:taxon-name-part taxon-name-part-type="species">fragrans</tp:taxon-name-part></tp:taxon-name></italic>, <italic><tp:taxon-name><tp:taxon-name-part taxon-name-part-type="genus">Astelia</tp:taxon-name-part> <tp:taxon-name-part taxon-name-part-type="species">grandis</tp:taxon-name-part></tp:taxon-name></italic>, <tp:taxon-name><tp:taxon-name-part taxon-name-part-type="genus">Astelia</tp:taxon-name-part> <tp:taxon-name-part taxon-name-part-type="species">nivicola</tp:taxon-name-part> <tp:taxon-name-part taxon-name-part-type="infraspecific-rank">var.</tp:taxon-name-part> <tp:taxon-name-part taxon-name-part-type="variety">moriceae</tp:taxon-name-part></tp:taxon-name>), sub-alpine and alpine herb-fields (<italic><tp:taxon-name><tp:taxon-name-part taxon-name-part-type="genus">Astelia</tp:taxon-name-part> <tp:taxon-name-part taxon-name-part-type="species">graminea</tp:taxon-name-part></tp:taxon-name></italic>, <italic><tp:taxon-name><tp:taxon-name-part taxon-name-part-type="genus">Astelia</tp:taxon-name-part> <tp:taxon-name-part taxon-name-part-type="species">nervosa</tp:taxon-name-part></tp:taxon-name></italic>, <tp:taxon-name><tp:taxon-name-part taxon-name-part-type="genus">Astelia</tp:taxon-name-part> <tp:taxon-name-part taxon-name-part-type="species">nivicola</tp:taxon-name-part> <tp:taxon-name-part taxon-name-part-type="infraspecific-rank">var.</tp:taxon-name-part> <tp:taxon-name-part taxon-name-part-type="variety">nivicola</tp:taxon-name-part></tp:taxon-name>, <italic><tp:taxon-name><tp:taxon-name-part taxon-name-part-type="genus">Astelia</tp:taxon-name-part> <tp:taxon-name-part taxon-name-part-type="species">petriei</tp:taxon-name-part></tp:taxon-name></italic>, <italic><tp:taxon-name><tp:taxon-name-part taxon-name-part-type="genus">Astelia</tp:taxon-name-part> <tp:taxon-name-part taxon-name-part-type="species">psychrocharis</tp:taxon-name-part></tp:taxon-name></italic>, <italic><tp:taxon-name><tp:taxon-name-part taxon-name-part-type="genus">Astelia</tp:taxon-name-part> <tp:taxon-name-part taxon-name-part-type="species">skottsbergii</tp:taxon-name-part></tp:taxon-name></italic>).</p></tp:treatment-sec></tp:taxon-treatment>
