# Supplementary material for: A revision of infrageneric classification in Astelia Banks & Sol. ex R.Br. (Asteliaceae)
Source: PhytoKeys. 2015 Jul 13;(52):105–32. doi: 10.3897/phytokeys.52.4768 (PMC4549886; doi:10.3897/phytokeys.52.4768)
Supplement: XML Treatment for Astelia sect. Periastelia [file phytokeys.52.4768-treatment15.xml]

<!DOCTYPE tp:taxon-treatment
  PUBLIC "-//TaxonX//DTD Taxonomic Treatment Publishing DTD v0 20100105//EN" "tax-treatment-NSO.dtd">
<tp:taxon-treatment xmlns:tp="http://www.plazi.org/taxpub"><tp:treatment-meta><kwd-group><label>Taxon classification</label><kwd><named-content content-type="kingdom">Plantae</named-content></kwd><kwd><named-content content-type="order">Asparagales</named-content></kwd><kwd><named-content content-type="family">Asteliaceae</named-content></kwd></kwd-group><mixed-citation publication-type="journal"><person-group><name><surname>Birch</surname><given-names>Joanne L.</given-names></name></person-group><article-title>A revision of infrageneric classification in <italic><tp:taxon-name><tp:taxon-name-part taxon-name-part-type="genus">Astelia</tp:taxon-name-part></tp:taxon-name></italic> Banks &amp; Sol. ex R.Br. (<tp:taxon-name><tp:taxon-name-part taxon-name-part-type="family">Asteliaceae</tp:taxon-name-part></tp:taxon-name>)</article-title><source>PhytoKeys</source><day>13</day><month>7</month><year>2015</year><volume>2015</volume><issue>52</issue><fpage>105</fpage><lpage>132</lpage><pub-id pub-id-type="doi">10.3897/phytokeys.52.4768</pub-id></mixed-citation></tp:treatment-meta><tp:nomenclature><tp:taxon-name>
                        <tp:taxon-name-part taxon-name-part-type="genus">Astelia</tp:taxon-name-part>
                        <tp:taxon-name-part taxon-name-part-type="infraspecific-rank">sect.</tp:taxon-name-part>
                        <tp:taxon-name-part taxon-name-part-type="section">Periastelia</tp:taxon-name-part>
                    </tp:taxon-name><tp:taxon-authority>Skottsb.</tp:taxon-authority><tp:nomenclature-citation-list><tp:nomenclature-citation><tp:taxon-name><tp:taxon-name-part taxon-name-part-type="genus">Astelia</tp:taxon-name-part> <tp:taxon-name-part taxon-name-part-type="infraspecific-rank">sect.</tp:taxon-name-part> <tp:taxon-name-part taxon-name-part-type="section">Periastelia</tp:taxon-name-part></tp:taxon-name><comment> Skottsb., Kongl. Svenska Vetenskapsakad. Handl. ser. 3, 14(2): 46. 1934.</comment></tp:nomenclature-citation></tp:nomenclature-citation-list></tp:nomenclature><tp:treatment-sec sec-type="Note"><title>Note.</title><p>Open growth form; leaves linear or ensiform; inflorescences bearing many flowers; staminate flowers with short or long filaments (0.9–2.8 mm); pistillate flowers with long outer tepals (2.3–5.3 × 1.2–2.6 mm); ovary trilocular, intermediate length (1.8–4.6 mm); fruit globose, few seeds per fruit (4–12); seeds long and narrow (1.8–3.6 × 0.7–1.6 mm). Type: <italic><tp:taxon-name><tp:taxon-name-part taxon-name-part-type="genus">Astelia</tp:taxon-name-part> <tp:taxon-name-part taxon-name-part-type="species">argyrocoma</tp:taxon-name-part></tp:taxon-name></italic> A.Heller &amp; Skottsb., designated here.</p></tp:treatment-sec><tp:treatment-sec sec-type="Included species and distribution"><title>Included species and distribution.</title><p>Austral Islands, Rapa: <italic><tp:taxon-name><tp:taxon-name-part taxon-name-part-type="genus">Astelia</tp:taxon-name-part> <tp:taxon-name-part taxon-name-part-type="species">rapensis</tp:taxon-name-part></tp:taxon-name></italic> Skottsb. Marquesas Islands, Ua Pou, Nuku Hiva: <italic><tp:taxon-name><tp:taxon-name-part taxon-name-part-type="genus">Astelia</tp:taxon-name-part> <tp:taxon-name-part taxon-name-part-type="species">tovii</tp:taxon-name-part></tp:taxon-name></italic> F.Br. USA, Hawaii: <italic><tp:taxon-name><tp:taxon-name-part taxon-name-part-type="genus">Astelia</tp:taxon-name-part> <tp:taxon-name-part taxon-name-part-type="species">argyrocoma</tp:taxon-name-part></tp:taxon-name></italic> A.Heller &amp; Skottsb., <italic><tp:taxon-name><tp:taxon-name-part taxon-name-part-type="genus">Astelia</tp:taxon-name-part> <tp:taxon-name-part taxon-name-part-type="species">menziesiana</tp:taxon-name-part></tp:taxon-name></italic> Sm., <italic><tp:taxon-name><tp:taxon-name-part taxon-name-part-type="genus">Astelia</tp:taxon-name-part> <tp:taxon-name-part taxon-name-part-type="species">waialealae</tp:taxon-name-part></tp:taxon-name></italic> Wawra.</p></tp:treatment-sec><tp:treatment-sec sec-type="Habitat"><title>Habitat.</title><p>Lowland mesic forest (<italic><tp:taxon-name><tp:taxon-name-part taxon-name-part-type="genus">Astelia</tp:taxon-name-part> <tp:taxon-name-part taxon-name-part-type="species">menziesiana</tp:taxon-name-part></tp:taxon-name></italic>, <italic><tp:taxon-name><tp:taxon-name-part taxon-name-part-type="genus">Astelia</tp:taxon-name-part> <tp:taxon-name-part taxon-name-part-type="species">rapensis</tp:taxon-name-part></tp:taxon-name></italic>), tropical montane cloud forest (<italic><tp:taxon-name><tp:taxon-name-part taxon-name-part-type="genus">Astelia</tp:taxon-name-part> <tp:taxon-name-part taxon-name-part-type="species">argyrocoma</tp:taxon-name-part></tp:taxon-name></italic> and <italic><tp:taxon-name><tp:taxon-name-part taxon-name-part-type="genus">Astelia</tp:taxon-name-part> <tp:taxon-name-part taxon-name-part-type="species">menziesiana</tp:taxon-name-part></tp:taxon-name></italic>) and alpine swamps (<italic><tp:taxon-name><tp:taxon-name-part taxon-name-part-type="genus">Astelia</tp:taxon-name-part> <tp:taxon-name-part taxon-name-part-type="species">menziesiana</tp:taxon-name-part></tp:taxon-name></italic> and <italic><tp:taxon-name><tp:taxon-name-part taxon-name-part-type="genus">Astelia</tp:taxon-name-part> <tp:taxon-name-part taxon-name-part-type="species">waialealae</tp:taxon-name-part></tp:taxon-name></italic>).</p></tp:treatment-sec></tp:taxon-treatment>
