# Supplementary material for: A revision of infrageneric classification in Astelia Banks & Sol. ex R.Br. (Asteliaceae)
Source: PhytoKeys. 2015 Jul 13;(52):105–32. doi: 10.3897/phytokeys.52.4768 (PMC4549886; doi:10.3897/phytokeys.52.4768)
Supplement: XML Treatment for Astelia sect. Micrastelia [file phytokeys.52.4768-treatment16.xml]

<!DOCTYPE tp:taxon-treatment
  PUBLIC "-//TaxonX//DTD Taxonomic Treatment Publishing DTD v0 20100105//EN" "tax-treatment-NSO.dtd">
<tp:taxon-treatment xmlns:tp="http://www.plazi.org/taxpub"><tp:treatment-meta><kwd-group><label>Taxon classification</label><kwd><named-content content-type="kingdom">Plantae</named-content></kwd><kwd><named-content content-type="order">Asparagales</named-content></kwd><kwd><named-content content-type="family">Asteliaceae</named-content></kwd></kwd-group><mixed-citation publication-type="journal"><person-group><name><surname>Birch</surname><given-names>Joanne L.</given-names></name></person-group><article-title>A revision of infrageneric classification in <italic><tp:taxon-name><tp:taxon-name-part taxon-name-part-type="genus">Astelia</tp:taxon-name-part></tp:taxon-name></italic> Banks &amp; Sol. ex R.Br. (<tp:taxon-name><tp:taxon-name-part taxon-name-part-type="family">Asteliaceae</tp:taxon-name-part></tp:taxon-name>)</article-title><source>PhytoKeys</source><day>13</day><month>7</month><year>2015</year><volume>2015</volume><issue>52</issue><fpage>105</fpage><lpage>132</lpage><pub-id pub-id-type="doi">10.3897/phytokeys.52.4768</pub-id></mixed-citation></tp:treatment-meta><tp:nomenclature><tp:taxon-name>
                            <tp:taxon-name-part taxon-name-part-type="genus">Astelia</tp:taxon-name-part>
                            <tp:taxon-name-part taxon-name-part-type="infraspecific-rank">sect.</tp:taxon-name-part>
                            <tp:taxon-name-part taxon-name-part-type="section">Micrastelia</tp:taxon-name-part>
                        </tp:taxon-name><tp:taxon-authority>Skottsb.</tp:taxon-authority><tp:nomenclature-citation-list><tp:nomenclature-citation><tp:taxon-name><tp:taxon-name-part taxon-name-part-type="genus">Astelia</tp:taxon-name-part> <tp:taxon-name-part taxon-name-part-type="infraspecific-rank">sect.</tp:taxon-name-part> <tp:taxon-name-part taxon-name-part-type="section">Micrastelia</tp:taxon-name-part></tp:taxon-name><comment> Skottsb., Kongl. Svenska Vetenskapsakad. Handl. ser. 3, 14(2): 56. 1934.</comment></tp:nomenclature-citation><!--PageBreak--></tp:nomenclature-citation-list></tp:nomenclature><tp:treatment-sec sec-type="Note"><title>Note.</title><p>Low, compact, turf forming growth form; leaves caniculate; inflorescence bearing few flowers; staminate flowers with short filaments (0.6–1.9 mm); pistillate flowers with short outer tepals (2.6–3.8 × 0.8–1.3 mm); ovary trilocular, intermediate length (2.6–3.8 mm); fruit ellipsoid, many seeds per fruit (17–24); seeds short and narrow (1.1–1.7 × 0.5–0.8 mm). Type: <italic><tp:taxon-name><tp:taxon-name-part taxon-name-part-type="genus">Astelia</tp:taxon-name-part> <tp:taxon-name-part taxon-name-part-type="species">pumila</tp:taxon-name-part></tp:taxon-name></italic> (Forst.) Gaudich.</p></tp:treatment-sec><tp:treatment-sec sec-type="Remarks"><title>Remarks.</title><p>The relationships of <tp:taxon-name><tp:taxon-name-part taxon-name-part-type="genus">Astelia</tp:taxon-name-part> <tp:taxon-name-part taxon-name-part-type="infraspecific-rank">sect.</tp:taxon-name-part> <tp:taxon-name-part taxon-name-part-type="section">Micrastelia</tp:taxon-name-part></tp:taxon-name> are poorly resolved, with alternate relationships with <tp:taxon-name><tp:taxon-name-part taxon-name-part-type="genus">Astelia</tp:taxon-name-part> <tp:taxon-name-part taxon-name-part-type="infraspecific-rank">subg.</tp:taxon-name-part> <tp:taxon-name-part taxon-name-part-type="subgenus">Asteliopsis</tp:taxon-name-part></tp:taxon-name> and the clade containing <tp:taxon-name><tp:taxon-name-part taxon-name-part-type="genus">Astelia</tp:taxon-name-part> <tp:taxon-name-part taxon-name-part-type="infraspecific-rank">subg.</tp:taxon-name-part> <tp:taxon-name-part taxon-name-part-type="subgenus">Tricella</tp:taxon-name-part></tp:taxon-name> and <italic><tp:taxon-name><tp:taxon-name-part taxon-name-part-type="genus">Collospermum</tp:taxon-name-part></tp:taxon-name></italic> (Birch unpublished PhD thesis 2011, <xref ref-type="bibr" rid="B2">Birch et al. 2012</xref>). <tp:taxon-name><tp:taxon-name-part taxon-name-part-type="genus">Astelia</tp:taxon-name-part> <tp:taxon-name-part taxon-name-part-type="infraspecific-rank">sect.</tp:taxon-name-part> <tp:taxon-name-part taxon-name-part-type="section">Microastelia</tp:taxon-name-part></tp:taxon-name> contains a single species, <italic><tp:taxon-name><tp:taxon-name-part taxon-name-part-type="genus">Astelia</tp:taxon-name-part> <tp:taxon-name-part taxon-name-part-type="species">pumila</tp:taxon-name-part></tp:taxon-name></italic>, which is a compact, turf-forming plant and dominant component of <italic><tp:taxon-name><tp:taxon-name-part taxon-name-part-type="genus">Astelia</tp:taxon-name-part></tp:taxon-name></italic> moorland in Chile, the Falkland Islands, and Tierra del Fuego. As a cushion-forming species, it differs morphologically from <tp:taxon-name><tp:taxon-name-part taxon-name-part-type="genus">Astelia</tp:taxon-name-part> <tp:taxon-name-part taxon-name-part-type="infraspecific-rank">subg.</tp:taxon-name-part> <tp:taxon-name-part taxon-name-part-type="subgenus">Asteliopsis</tp:taxon-name-part></tp:taxon-name>, which contains species with open, spreading growth form that are epiphytic or terrestrial and primarily found of the understory in lowland to montane forests. <italic><tp:taxon-name><tp:taxon-name-part taxon-name-part-type="genus">Astelia</tp:taxon-name-part> <tp:taxon-name-part taxon-name-part-type="species">pumila</tp:taxon-name-part></tp:taxon-name></italic> does share morphological features with <tp:taxon-name><tp:taxon-name-part taxon-name-part-type="genus">Astelia</tp:taxon-name-part> <tp:taxon-name-part taxon-name-part-type="infraspecific-rank">subg.</tp:taxon-name-part> <tp:taxon-name-part taxon-name-part-type="subgenus">Asteliopsis</tp:taxon-name-part></tp:taxon-name> (e.g. short pistillode or pistil) and, alternatively, with <tp:taxon-name><tp:taxon-name-part taxon-name-part-type="genus">Astelia</tp:taxon-name-part> <tp:taxon-name-part taxon-name-part-type="infraspecific-rank">subg.</tp:taxon-name-part> <tp:taxon-name-part taxon-name-part-type="subgenus">Collospermum</tp:taxon-name-part></tp:taxon-name> and <tp:taxon-name><tp:taxon-name-part taxon-name-part-type="genus">Astelia</tp:taxon-name-part> <tp:taxon-name-part taxon-name-part-type="infraspecific-rank">subg.</tp:taxon-name-part> <tp:taxon-name-part taxon-name-part-type="subgenus">Tricella</tp:taxon-name-part></tp:taxon-name> (e.g. seeds with a short, truncate funicle). The subgeneric placement of <tp:taxon-name><tp:taxon-name-part taxon-name-part-type="genus">Astelia</tp:taxon-name-part> <tp:taxon-name-part taxon-name-part-type="infraspecific-rank">sect.</tp:taxon-name-part> <tp:taxon-name-part taxon-name-part-type="section">Micrastelia</tp:taxon-name-part></tp:taxon-name> remains equivocal and the section is unplaced (<italic>incertae sedis</italic>).</p></tp:treatment-sec><tp:treatment-sec sec-type="Included species and distribution"><title>Included species and distribution.</title><p>Chile, Falkland Islands, Tierra del Fuego: <italic><tp:taxon-name><tp:taxon-name-part taxon-name-part-type="genus">Astelia</tp:taxon-name-part> <tp:taxon-name-part taxon-name-part-type="species">pumila</tp:taxon-name-part></tp:taxon-name></italic> (Forst.) Gaudich.</p></tp:treatment-sec><tp:treatment-sec sec-type="Habitat"><title>Habitat.</title><p>Lowland (low latitudes) to sub-alpine (mid and higher latitudes) herbfields particularly on wet substrates (seeps, swamps etc.).</p></tp:treatment-sec><ref-list><ref id="B2"><mixed-citation xmlns:xlink="http://www.w3.org/1999/xlink" xlink:type="simple"><person-group><name name-style="western"><surname>Birch</surname><given-names>JL</given-names></name><name name-style="western"><surname>Keeley</surname><given-names>SC</given-names></name><name name-style="western"><surname>Morden</surname><given-names>CW</given-names></name></person-group> (<year>2012</year>) <article-title>Molecular phylogeny and dating of <tp:taxon-name><tp:taxon-name-part taxon-name-part-type="family">Asteliaceae</tp:taxon-name-part></tp:taxon-name> (<tp:taxon-name><tp:taxon-name-part taxon-name-part-type="order">Asparagales</tp:taxon-name-part></tp:taxon-name>): <italic><tp:taxon-name><tp:taxon-name-part taxon-name-part-type="genus">Astelia</tp:taxon-name-part></tp:taxon-name></italic> <italic>s.l.</italic> evolution provides insight into the Oligocene history of New Zealand.</article-title> <source>Molecular Phylogenetics and Evolution</source> <volume>65</volume>: <fpage>102</fpage>–<lpage>115</lpage>. doi: <ext-link ext-link-type="doi" xlink:href="10.1016/j.ympev.2012.05.031" xlink:type="simple">10.1016/j.ympev.2012.05.031</ext-link> </mixed-citation></ref></ref-list></tp:taxon-treatment>
